# Supplementary material for: Transgenic Rice Plants Expressing Artificial miRNA Targeting the Rice Stripe Virus MP Gene Are Highly Resistant to the Virus
Source: Biology (Basel). 2022 Feb 19;11(2):332. doi: 10.3390/biology11020332 (PMC8869529; doi:10.3390/biology11020332)
Supplement: Supplementary file 1 [file biology-11-00332-s001.zip]

Archive with 2 entries (2 files):
- biology-1537143-supplementary.pdf
- supplementary Figures.pdf
